# Supplementary material for: Development of a Highly Specific RPA/CRISPR-Cas13a Assay for Detection of Pseudomonas aeruginosa Virulence Factor ExoU in Blood Samples
Source: Curr Issues Mol Biol. 2026 May 24;48(6):551. doi: 10.3390/cimb48060551 (PMC13297620; doi:10.3390/cimb48060551)
Supplement: Supplementary file 1 [file cimb-48-00551-s001.zip]

Archive with 1 entries (1 files):
- cimb-4286733-supplementary.pdf
